# Supplementary material for: Characterization of tumor evolution by functional clonality and phylogenetics in hepatocellular carcinoma
Source: Commun Biol. 2024 Mar 29;7:383. doi: 10.1038/s42003-024-06040-9 (PMC11245610; doi:10.1038/s42003-024-06040-9)
Supplement: Supplementary file 4 — Supplementary Data 1 [file 42003_2024_6040_MOESM4_ESM.xlsx]

## Sheet: Sheet1
Gene Name	Chromosome Name	Band	Ensemble Gene Id	Liver or Liver Cancer
A1BG	19	q13.43	ENSG00000121410	liver
A1CF	10	q11.23	ENSG00000148584	liver
A2M	12	p13.31	ENSG00000175899	liver cancer
ABCA2	9	q34.3	ENSG00000107331	liver cancer
ABCA7	19	p13.3	ENSG00000064687	liver cancer
ABCB11	2	q31.1	ENSG00000073734	liver
ABCB4	7	q21.12	ENSG00000005471	liver
ABCC1	16	p13.11	ENSG00000103222	liver cancer
ABCC2	10	q24.2	ENSG00000023839	liver
ABCC6	16	p13.11	ENSG00000091262	liver
ABCG5	2	p21	ENSG00000138075	liver
ABCG8	2	p21	ENSG00000143921	liver
ACAN	15	q26.1	ENSG00000157766	liver cancer
ACIN1	14	q11.2	ENSG00000100813	liver cancer
ACLY	17	q21.2	ENSG00000131473	liver cancer
ACMSD	2	q21.3	ENSG00000153086	liver
ACOT12	5	q14.1	ENSG00000172497	liver
ACOT4	14	q24.3	ENSG00000177465	liver
ACSL1	4	q35.1	ENSG00000151726	liver
ACSM2A	16	p12.3	ENSG00000183747	liver
ACSM2B	16	p12.3	ENSG00000066813	liver
ACSM5	16	p12.3	ENSG00000183549	liver
ACVR1B	12	q13.13	ENSG00000135503	liver cancer
ACVR2A	2	q22.3	ENSG00000121989	liver cancer
ADAM33	20	p13	ENSG00000149451	liver cancer
ADAMTS20	12	q12	ENSG00000173157	liver cancer
ADAMTSL3	15	q25.2	ENSG00000156218	liver cancer
ADCY2	5	p15.31	ENSG00000078295	liver cancer
ADH1A	4	q23	ENSG00000187758	liver
ADH1B	4	q23	ENSG00000196616	liver cancer
ADH4	4	q23	ENSG00000198099	liver
ADH6	4	q23	ENSG00000172955	liver
ADRA1A	8	p21.2	ENSG00000120907	liver
AFF1	4	q21.3	ENSG00000172493	liver cancer
AFG3L2	18	p11.21	ENSG00000141385	liver cancer
AFM	4	q13.3	ENSG00000079557	liver
AFP	4	q13.3	ENSG00000081051	liver
AGT	1	q42.2	ENSG00000135744	liver
AGXT	2	q37.3	ENSG00000172482	liver
AGXT2	5	p13.2	ENSG00000113492	liver
AHCTF1	1	q44	ENSG00000153207	liver cancer
AHSG	3	q27.3	ENSG00000145192	liver
AK2	1	p35.1	ENSG00000004455	liver cancer
AKAP6	14	q12	ENSG00000151320	liver cancer
AKAP9	7	q21.2	ENSG00000127914	liver cancer
AKR1C2	10	p15.1	ENSG00000151632	liver
AKR1C4	10	p15.1	ENSG00000198610	liver
AKR1D1	7	q33	ENSG00000122787	liver
AKR7L	1	p36.13	ENSG00000211454	liver
AKT1	14	q32.33	ENSG00000142208	liver cancer
AKT3	1	q44	ENSG00000117020	liver cancer
ALB	4	q13.3	ENSG00000163631	liver
ALDH1A2	15	q21.3	ENSG00000128918	liver cancer
ALDH4A1	1	p36.13	ENSG00000159423	liver
ALDH8A1	6	q23.3	ENSG00000118514	liver
ALK	2	p23.1	ENSG00000171094	liver cancer
AMBP	9	q32	ENSG00000106927	liver
AMDHD1	12	q23.1	ENSG00000139344	liver
AMER2	13	q12.13	ENSG00000165566	liver cancer
ANG	14	q11.2	ENSG00000214274	liver
ANGPT1	8	q23.1	ENSG00000154188	liver cancer
ANGPTL3	1	p31.3	ENSG00000132855	liver
ANK1	8	p11.21	ENSG00000029534	liver cancer
ANK3	10	q21.2	ENSG00000151150	liver cancer
ANKRD12	18	p11.22	ENSG00000101745	liver cancer
ANO1	11	q13.3	ENSG00000131620	liver cancer
ANPEP	15	q26.1	ENSG00000166825	liver cancer
AOX1	2	q33.1	ENSG00000138356	liver
APC	5	q22.2	ENSG00000134982	liver cancer
APCS	1	q23.2	ENSG00000132703	liver
APOA1	11	q23.3	ENSG00000118137	liver
APOA4	11	q23.3	ENSG00000110244	liver
APOA5	11	q23.3	ENSG00000110243	liver
APOB	2	p24.1	ENSG00000084674	liver
APOC1	19	q13.32	ENSG00000130208	liver
APOC3	11	q23.3	ENSG00000110245	liver
APOE	19	q13.32	ENSG00000130203	liver
APOF	12	q13.3	ENSG00000175336	liver
APOH	17	q24.2	ENSG00000091583	liver
APOM	6	p21.33	ENSG00000204444	liver
APP	21	q21.3	ENSG00000142192	liver cancer
AR	X	q12	ENSG00000169083	liver cancer
ARAP1	11	q13.4	ENSG00000186635	liver cancer
ARG1	6	q23.2	ENSG00000118520	liver
ARHGEF4	2	q21.1	ENSG00000136002	liver cancer
ARID1A	1	p36.11	ENSG00000117713	liver cancer
ARID1B	6	q25.3	ENSG00000049618	liver cancer
ARID2	12	q12	ENSG00000189079	liver cancer
ARID3C	9	p13.3	ENSG00000205143	liver
ARNT	1	q21.3	ENSG00000143437	liver cancer
ASAP2	2	p25.1	ENSG00000151693	liver cancer
ASGR1	17	p13.1	ENSG00000141505	liver
ASGR2	17	p13.1	ENSG00000161944	liver
ASH1L	1	q22	ENSG00000116539	liver cancer
ASL	7	q11.21	ENSG00000126522	liver
ASPG	14	q32.33	ENSG00000166183	liver
ASPM	1	q31.3	ENSG00000066279	liver cancer
ASS1	9	q34.11	ENSG00000130707	liver
ASTN1	1	q25.2	ENSG00000152092	liver cancer
ASTN2	9	q33.1	ENSG00000148219	liver cancer
ASXL1	20	q11.21	ENSG00000171456	liver cancer
ASXL2	2	p23.3	ENSG00000143970	liver cancer
ATAD3B	1	p36.33	ENSG00000160072	liver cancer
ATF5	19	q13.33	ENSG00000169136	liver
ATF7IP	12	p13.1	ENSG00000171681	liver cancer
ATG5	6	q21	ENSG00000057663	liver cancer
ATM	11	q22.3	ENSG00000149311	liver cancer
ATP10A	15	q12	ENSG00000206190	liver cancer
ATP10B	5	q34	ENSG00000118322	liver cancer
ATP13A1	19	p13.11	ENSG00000105726	liver cancer
AXIN1	16	p13.3	ENSG00000103126	liver cancer
AZIN1	8	q22.3	ENSG00000155096	liver cancer
BAAT	9	q31.1	ENSG00000136881	liver
BAP1	3	p21.1	ENSG00000163930	liver cancer
BARD1	2	q35	ENSG00000138376	liver cancer
BAZ2B	2	q24.2	ENSG00000123636	liver cancer
BBX	3	q13.12	ENSG00000114439	liver cancer
BCAR1	16	q23.1	ENSG00000050820	liver cancer
BCL2L1	20	q11.21	ENSG00000171552	liver cancer
BCL9	1	q21.2	ENSG00000116128	liver cancer
BCOR	X	p11.4	ENSG00000183337	liver cancer
BHMT	5	q14.1	ENSG00000145692	liver
BHMT2	5	q14.1	ENSG00000132840	liver
BIRC6	2	p22.3	ENSG00000115760	liver cancer
BLVRA	7	p13	ENSG00000106605	liver cancer
BMI1	10	p12.2	ENSG00000168283	liver cancer
BOD1L1	4	p15.33	ENSG00000038219	liver cancer
BPTF	17	q24.2	ENSG00000171634	liver cancer
BRAF	7	q34	ENSG00000157764	liver cancer
BRCA1	17	q21.31	ENSG00000012048	liver cancer
BRCA2	13	q13.1	ENSG00000139618	liver cancer
BRD7	16	q12.1	ENSG00000166164	liver cancer
BRD9	5	p15.33	ENSG00000028310	liver cancer
BRPF3	6	p21.31	ENSG00000096070	liver cancer
BSN	3	p21.31	ENSG00000164061	liver cancer
BTBD7	14	q32.12	ENSG00000011114	liver cancer
C2	6	p21.33	ENSG00000166278	liver
C3	19	p13.3	ENSG00000125730	liver
C4A	6	p21.33	ENSG00000244731	liver
C4BPA	1	q32.2	ENSG00000123838	liver
C5	9	q33.2	ENSG00000106804	liver
C6	5	p13.1	ENSG00000039537	liver
C8A	1	p32.2	ENSG00000157131	liver
C8B	1	p32.2	ENSG00000021852	liver
C8G	9	q34.3	ENSG00000176919	liver
C9	5	p13.1	ENSG00000113600	liver
CA5A	16	q24.2	ENSG00000174990	liver
CACNA1F	X	p11.23	ENSG00000102001	liver cancer
CACNA1H	16	p13.3	ENSG00000196557	liver cancer
CACNA2D4	12	p13.33	ENSG00000151062	liver cancer
CAMTA1	1	p36.31	ENSG00000171735	liver cancer
CAPN12	19	q13.2	ENSG00000182472	liver
CARD11	7	p22.2	ENSG00000198286	liver cancer
CBS	21	q22.3	ENSG00000160200	liver
CCL16	17	q12	ENSG00000275152	liver
CCNE1	19	q12	ENSG00000105173	liver cancer
CD109	6	q13	ENSG00000156535	liver cancer
CD84	1	q23.3	ENSG00000066294	liver cancer
CDH2	18	q12.1	ENSG00000170558	liver cancer
CDH22	20	q13.12	ENSG00000149654	liver cancer
CDH5	16	q21	ENSG00000179776	liver cancer
CDH8	16	q21	ENSG00000150394	liver cancer
CDK2	12	q13.2	ENSG00000123374	liver cancer
CDK6	7	q21.2	ENSG00000105810	liver cancer
CDKN1A	6	p21.2	ENSG00000124762	liver cancer
CDKN1B	12	p13.1	ENSG00000111276	liver cancer
CDKN2A	9	p21.3	ENSG00000147889	liver cancer
CDKN2B	9	p21.3	ENSG00000147883	liver cancer
CECR2	22	q11.1	ENSG00000099954	liver cancer
CELF1	11	p11.2	ENSG00000149187	liver cancer
CES1	16	q12.2	ENSG00000198848	liver
CFH	1	q31.3	ENSG00000000971	liver
CFHR1	1	q31.3	ENSG00000244414	liver
CFHR2	1	q31.3	ENSG00000080910	liver
CFHR3	1	q31.3	ENSG00000116785	liver
CFHR4	1	q31.3	ENSG00000134365	liver
CFHR5	1	q31.3	ENSG00000134389	liver
CFI	4	q25	ENSG00000205403	liver
CGGBP1	3	p11.1	ENSG00000163320	liver cancer
CHD5	1	p36.31	ENSG00000116254	liver cancer
CHD7	8	q12.2	ENSG00000171316	liver cancer
CHRD	3	q27.1	ENSG00000090539	liver
CHRNA4	20	q13.33	ENSG00000101204	liver
CLDN14	21	q22.13	ENSG00000159261	liver
CLEC1B	12	p13.2	ENSG00000165682	liver
CLEC4G	19	p13.2	ENSG00000182566	liver
CLTC	17	q23.1	ENSG00000141367	liver cancer
CNOT1	16	q21	ENSG00000125107	liver cancer
CNOT10	3	p22.3	ENSG00000182973	liver cancer
CNPPD1	2	q35	ENSG00000115649	liver cancer
COL11A1	1	p21.1	ENSG00000060718	liver cancer
COL12A1	6	q14.1	ENSG00000111799	liver cancer
COL16A1	1	p35.2	ENSG00000084636	liver cancer
COL1A2	7	q21.3	ENSG00000164692	liver cancer
COL3A1	2	q32.2	ENSG00000168542	liver cancer
COL5A1	9	q34.3	ENSG00000130635	liver cancer
COL5A3	19	p13.2	ENSG00000080573	liver cancer
COL7A1	3	p21.31	ENSG00000114270	liver cancer
COLEC10	8	q24.12	ENSG00000184374	liver
COLEC11	2	p25.3	ENSG00000118004	liver
COMP	19	p13.11	ENSG00000105664	liver cancer
CP	3	q25.1	ENSG00000047457	liver
CPA2	7	q32.2	ENSG00000158516	liver cancer
CPB2	13	q14.13	ENSG00000080618	liver
CPN1	10	q24.2	ENSG00000120054	liver
CPN2	3	q29	ENSG00000178772	liver
CPS1	2	q34	ENSG00000021826	liver
CREB3L3	19	p13.3	ENSG00000060566	liver
CREB3L4	1	q21.3	ENSG00000143578	liver cancer
CREBBP	16	p13.3	ENSG00000005339	liver cancer
CRP	1	q23.2	ENSG00000132693	liver
CS	12	q13.3	ENSG00000062485	liver cancer
CSF3R	1	p34.3	ENSG00000119535	liver cancer
CSMD2	1	p35.1	ENSG00000121904	liver cancer
CSMD3	8	q23.3	ENSG00000164796	liver cancer
CTH	1	p31.1	ENSG00000116761	liver
CTNNA2	2	p12	ENSG00000066032	liver cancer
CTNNB1	3	p22.1	ENSG00000168036	liver cancer
CTNND2	5	p15.2	ENSG00000169862	liver cancer
CUL2	10	p11.21	ENSG00000108094	liver cancer
CYB5A	18	q22.3	ENSG00000166347	liver
CYP11B2	8	q24.3	ENSG00000179142	liver cancer
CYP26A1	10	q23.33	ENSG00000095596	liver
CYP2A6	19	q13.2	ENSG00000255974	liver
CYP2A7	19	q13.2	ENSG00000198077	liver
CYP2B6	19	q13.2	ENSG00000197408	liver
CYP2C18	10	q23.33	ENSG00000108242	liver
CYP2C19	10	q23.33	ENSG00000165841	liver
CYP2C8	10	q23.33	ENSG00000138115	liver
CYP2C9	10	q23.33	ENSG00000138109	liver
CYP2D6	22	q13.2	ENSG00000100197	liver
CYP2E1	10	q26.3	ENSG00000130649	liver
CYP3A4	7	q22.1	ENSG00000160868	liver
CYP3A43	7	q22.1	ENSG00000021461	liver
CYP3A5	7	q22.1	ENSG00000106258	liver
CYP3A7	7	q22.1	ENSG00000160870	liver
CYP4A11	1	p33	ENSG00000187048	liver
CYP4A22	1	p33	ENSG00000162365	liver
CYP4F11	19	p13.12	ENSG00000171903	liver
CYP4F2	19	p13.12	ENSG00000186115	liver
CYP4F3	19	p13.12	ENSG00000186529	liver
CYP7A1	8	q12.1	ENSG00000167910	liver
CYP8B1	3	p22.1	ENSG00000180432	liver
DAPK1	9	q21.33	ENSG00000196730	liver cancer
DBH	9	q34.2	ENSG00000123454	liver
DCHS1	11	p15.4	ENSG00000166341	liver cancer
DDR2	1	q23.3	ENSG00000162733	liver cancer
DDX3X	X	p11.4	ENSG00000215301	liver cancer
DDX50	10	q22.1	ENSG00000107625	liver cancer
DECR2	16	p13.3	ENSG00000242612	liver
DENND4A	15	q22.31	ENSG00000174485	liver cancer
DHODH	16	q22.2	ENSG00000102967	liver
DICER1	14	q32.13	ENSG00000100697	liver cancer
DIDO1	20	q13.33	ENSG00000101191	liver cancer
DLC1	8	p22	ENSG00000164741	liver cancer
DMD	X	p21.1	ENSG00000198947	liver cancer
DMGDH	5	q14.1	ENSG00000132837	liver
DMRTA1	9	p21.3	ENSG00000176399	liver
DMXL1	5	q23.1	ENSG00000172869	liver cancer
DMXL2	15	q21.2	ENSG00000104093	liver cancer
DNAH12	3	p14.3	ENSG00000174844	liver cancer
DNAJC22	12	q13.12	ENSG00000178401	liver
DNAJC6	1	p31.3	ENSG00000116675	liver cancer
DNMT3A	2	p23.3	ENSG00000119772	liver cancer
DOCK2	5	q35.1	ENSG00000134516	liver cancer
DPYS	8	q22.3	ENSG00000147647	liver
DPYSL3	5	q32	ENSG00000113657	liver cancer
DSCAM	21	q22.2	ENSG00000171587	liver cancer
DSP	6	p24.3	ENSG00000096696	liver cancer
DUS3L	19	p13.3	ENSG00000141994	liver cancer
DYNC2H1	11	q22.3	ENSG00000187240	liver cancer
ECE2	3	q27.1	ENSG00000145194	liver cancer
ECT2	3	q26.31	ENSG00000114346	liver cancer
EEF1A1	6	q13	ENSG00000156508	liver cancer
EFNA5	5	q21.3	ENSG00000184349	liver cancer
EFS	14	q11.2	ENSG00000100842	liver cancer
EGFR	7	p11.2	ENSG00000146648	liver cancer
EHHADH	3	q27.2	ENSG00000113790	liver
EIF4G2	11	p15.4	ENSG00000110321	liver cancer
ELF3	1	q32.1	ENSG00000163435	liver cancer
ENPP7	17	q25.3	ENSG00000182156	liver
EPB41L3	18	p11.31	ENSG00000082397	liver cancer
EPHA2	1	p36.13	ENSG00000142627	liver cancer
EPHA3	3	p11.1	ENSG00000044524	liver cancer
EPHA4	2	q36.1	ENSG00000116106	liver cancer
EPPK1	8	q24.3	ENSG00000261150	liver cancer
EPS15	1	p32.3	ENSG00000085832	liver cancer
ERBB2	17	q12	ENSG00000141736	liver cancer
ERBB4	2	q34	ENSG00000178568	liver cancer
ERGIC1	5	q35.1	ENSG00000113719	liver cancer
ERRFI1	1	p36.23	ENSG00000116285	liver cancer
ESRRG	1	q41	ENSG00000196482	liver cancer
ESX1	X	q22.2	ENSG00000123576	liver cancer
EXT2	11	p11.2	ENSG00000151348	liver cancer
EYS	6	q12	ENSG00000188107	liver cancer
EZH2	7	q36.1	ENSG00000106462	liver cancer
F11	4	q35.2	ENSG00000088926	liver
F12	5	q35.3	ENSG00000131187	liver
F13B	1	q31.3	ENSG00000143278	liver
F2	11	p11.2	ENSG00000180210	liver
F5	1	q24.2	ENSG00000198734	liver
F7	13	q34	ENSG00000057593	liver
F8	X	q28	ENSG00000185010	liver cancer
F9	X	q27.1	ENSG00000101981	liver
FAM120C	X	p11.22	ENSG00000184083	liver cancer
FAM20A	17	q24.2	ENSG00000108950	liver
FAS	10	q23.31	ENSG00000026103	liver cancer
FASN	17	q25.3	ENSG00000169710	liver cancer
FASTKD2	2	q33.3	ENSG00000118246	liver cancer
FAT3	11	q14.3	ENSG00000165323	liver cancer
FBN1	15	q21.1	ENSG00000166147	liver cancer
FBN2	5	q23.3	ENSG00000138829	liver cancer
FBXL13	7	q22.1	ENSG00000161040	liver cancer
FBXO15	18	q22.3	ENSG00000141665	liver cancer
FBXO31	16	q24.2	ENSG00000103264	liver cancer
FBXO4	5	p13.1	ENSG00000151876	liver cancer
FBXW7	4	q31.3	ENSG00000109670	liver cancer
FCRL1	1	q23.1	ENSG00000163534	liver cancer
FETUB	3	q27.3	ENSG00000090512	liver
FGA	4	q31.3	ENSG00000171560	liver
FGB	4	q31.3	ENSG00000171564	liver
FGF21	19	q13.33	ENSG00000105550	liver
FGF23	12	p13.32	ENSG00000118972	liver cancer
FGF3	11	q13.3	ENSG00000186895	liver cancer
FGF4	11	q13.3	ENSG00000075388	liver cancer
FGFR1	8	p11.23	ENSG00000077782	liver cancer
FGFR2	10	q26.13	ENSG00000066468	liver cancer
FGFR3	4	p16.3	ENSG00000068078	liver cancer
FGFR4	5	q35.2	ENSG00000160867	liver cancer
FGL1	8	p22	ENSG00000104760	liver
FH	1	q43	ENSG00000091483	liver cancer
FKBP9	7	p14.3	ENSG00000122642	liver cancer
FLT4	5	q35.3	ENSG00000037280	liver cancer
FMO3	1	q24.3	ENSG00000007933	liver
FMO5	1	q21.1	ENSG00000131781	liver
FN1	2	q35	ENSG00000115414	liver cancer
FNIP1	5	q31.1	ENSG00000217128	liver cancer
FOS	14	q24.3	ENSG00000170345	liver cancer
FOXA1	14	q21.1	ENSG00000129514	liver
FOXA2	20	p11.21	ENSG00000125798	liver
FOXA3	19	q13.32	ENSG00000170608	liver
FOXK1	7	p22.1	ENSG00000164916	liver cancer
FOXM1	12	p13.33	ENSG00000111206	liver cancer
FRS3	6	p21.1	ENSG00000137218	liver cancer
FSIP2	2	q32.1	ENSG00000188738	liver cancer
FTCD	21	q22.3	ENSG00000160282	liver
GATA3	10	p14	ENSG00000107485	liver cancer
GATA6	18	q11.2	ENSG00000141448	liver cancer
GATM	15	q21.1	ENSG00000171766	liver cancer
GBP7	1	p22.2	ENSG00000213512	liver
GC	4	q13.3	ENSG00000145321	liver
GCGR	17	q25.3	ENSG00000215644	liver
GCKR	2	p23.3	ENSG00000084734	liver
GDF2	10	q11.22	ENSG00000263761	liver
GJA1	6	q22.31	ENSG00000152661	liver cancer
GLDC	9	p24.1	ENSG00000178445	liver
GLI3	7	p14.1	ENSG00000106571	liver cancer
GLYATL1	11	q12.1	ENSG00000166840	liver
GLYCTK	3	p21.2	ENSG00000168237	liver
GMIP	19	p13.11	ENSG00000089639	liver cancer
GNA12	7	p22.2	ENSG00000146535	liver cancer
GNAS	20	q13.32	ENSG00000087460	liver cancer
GPAM	10	q25.2	ENSG00000119927	liver cancer
GPATCH4	1	q23.1	ENSG00000160818	liver cancer
GPKOW	X	p11.23	ENSG00000068394	liver cancer
GPR158	10	p12.1	ENSG00000151025	liver cancer
GPT	8	q24.3	ENSG00000167701	liver
GPX2	14	q23.3	ENSG00000176153	liver
GRB14	2	q24.3	ENSG00000115290	liver
GRM8	7	q31.33	ENSG00000179603	liver cancer
GSDMC	8	q24.21	ENSG00000147697	liver cancer
GTF2IRD2B	7	q11.23	ENSG00000174428	liver cancer
GTF3C1	16	p12.1	ENSG00000077235	liver cancer
GXYLT1	12	q12	ENSG00000151233	liver cancer
GYS2	12	p12.1	ENSG00000111713	liver
HAAO	2	p21	ENSG00000162882	liver
HABP2	10	q25.3	ENSG00000148702	liver
HACE1	6	q16.3	ENSG00000085382	liver cancer
HAL	12	q23.1	ENSG00000084110	liver
HAO2	1	p12	ENSG00000116882	liver
HAS1	19	q13.41	ENSG00000105509	liver cancer
HCFC1	X	q28	ENSG00000172534	liver cancer
HDAC2	6	q21	ENSG00000196591	liver cancer
HECTD3	1	p34.1	ENSG00000126107	liver cancer
HGD	3	q13.33	ENSG00000113924	liver
HGF	7	q21.11	ENSG00000019991	liver cancer
HGFAC	4	p16.3	ENSG00000109758	liver
HIPK3	11	p13	ENSG00000110422	liver cancer
HLCS	21	q22.13	ENSG00000159267	liver cancer
HMGCS2	1	p12	ENSG00000134240	liver
HMGXB3	5	q32	ENSG00000113716	liver cancer
HNF1A	12	q24.31	ENSG00000135100	liver
HNF4A	20	q13.12	ENSG00000101076	liver
HNRNPA2B1	7	p15.2	ENSG00000122566	liver cancer
HP	16	q22.2	ENSG00000257017	liver
HPD	12	q24.31	ENSG00000158104	liver
HPN	19	q13.11	ENSG00000105707	liver
HPR	16	q22.2	ENSG00000261701	liver
HPX	11	p15.4	ENSG00000110169	liver
HRG	3	q27.3	ENSG00000113905	liver
HS3ST3B1	17	p12	ENSG00000125430	liver
HSD11B1	1	q32.2	ENSG00000117594	liver
HSD17B13	4	q22.1	ENSG00000170509	liver
HSD17B2	16	q23.3	ENSG00000086696	liver
HSD17B6	12	q13.3	ENSG00000025423	liver
HSF1	8	q24.3	ENSG00000185122	liver cancer
HUWE1	X	p11.22	ENSG00000086758	liver cancer
HYOU1	11	q23.3	ENSG00000149428	liver cancer
IDH1	2	q34	ENSG00000138413	liver cancer
IDH2	15	q26.1	ENSG00000182054	liver cancer
IGFALS	16	p13.3	ENSG00000099769	liver
IGHMBP2	11	q13.3	ENSG00000132740	liver cancer
IGSF10	3	q25.1	ENSG00000152580	liver cancer
IGSF3	1	p13.1	ENSG00000143061	liver cancer
IKBKB	8	p11.21	ENSG00000104365	liver cancer
IL6ST	5	q11.2	ENSG00000134352	liver cancer
IMPA1	8	q21.13	ENSG00000133731	liver cancer
INHBC	12	q13.3	ENSG00000175189	liver
INHBE	12	q13.3	ENSG00000139269	liver
INS-IGF2	11	p15.5	ENSG00000129965	liver
IRF2	4	q35.1	ENSG00000168310	liver cancer
ITCH	20	q11.22	ENSG00000078747	liver cancer
ITGAD	16	p11.2	ENSG00000156886	liver cancer
ITIH1	3	p21.1	ENSG00000055957	liver
ITIH2	10	p14	ENSG00000151655	liver
ITIH3	3	p21.1	ENSG00000162267	liver
ITIH4	3	p21.1	ENSG00000055955	liver
ITSN2	2	p23.3	ENSG00000198399	liver cancer
JAK1	1	p31.3	ENSG00000162434	liver cancer
JAK3	19	p13.11	ENSG00000105639	liver cancer
JARID2	6	p22.3	ENSG00000008083	liver cancer
JMJD1C	10	q21.3	ENSG00000171988	liver cancer
JUN	1	p32.1	ENSG00000177606	liver cancer
KALRN	3	q21.1	ENSG00000160145	liver cancer
KAT2A	17	q21.2	ENSG00000108773	liver cancer
KAT6A	8	p11.21	ENSG00000083168	liver cancer
KAT6B	10	q22.2	ENSG00000156650	liver cancer
KCNA4	11	p14.1	ENSG00000182255	liver cancer
KCNH1	1	q32.2	ENSG00000143473	liver cancer
KDM1B	6	p22.3	ENSG00000165097	liver cancer
KDM3B	5	q31.2	ENSG00000120733	liver cancer
KDM6A	X	p11.3	ENSG00000147050	liver cancer
KDR	4	q12	ENSG00000128052	liver cancer
KEAP1	19	p13.2	ENSG00000079999	liver cancer
KIF1B	1	p36.22	ENSG00000054523	liver cancer
KIF21B	1	q32.1	ENSG00000116852	liver cancer
KIF26B	1	q44	ENSG00000162849	liver cancer
KIF2B	17	q22	ENSG00000141200	liver cancer
KLB	4	p14	ENSG00000134962	liver
KLKB1	4	q35.2	ENSG00000164344	liver
KMO	1	q43	ENSG00000117009	liver
KNG1	3	q27.3	ENSG00000113889	liver
KNTC1	12	q24.31	ENSG00000184445	liver cancer
KRAS	12	p12.1	ENSG00000133703	liver cancer
KRTAP5-11	11	q13.4	ENSG00000204571	liver cancer
KRTAP5-6	11	p15.5	ENSG00000205864	liver
LAMA2	6	q22.33	ENSG00000196569	liver cancer
LAMA3	18	q11.2	ENSG00000053747	liver cancer
LBP	20	q11.23	ENSG00000129988	liver
LBX2	2	p13.1	ENSG00000179528	liver
LCT	2	q21.3	ENSG00000115850	liver cancer
LDB1	10	q24.32	ENSG00000198728	liver cancer
LEAP2	5	q31.1	ENSG00000164406	liver
LECT2	5	q31.1	ENSG00000145826	liver
LGI1	10	q23.33	ENSG00000108231	liver cancer
LGSN	6	q12	ENSG00000146166	liver
LIPC	15	q21.3	ENSG00000166035	liver
LMO7	13	q22.2	ENSG00000136153	liver cancer
LPA	6	q26	ENSG00000198670	liver
LRG1	19	p13.3	ENSG00000171236	liver
LRP1B	2	q22.2	ENSG00000168702	liver cancer
LRRIQ1	12	q21.31	ENSG00000133640	liver cancer
LTN1	21	q21.3	ENSG00000198862	liver cancer
LYVE1	11	p15.4	ENSG00000133800	liver cancer
LZTR1	22	q11.21	ENSG00000099949	liver cancer
MACROD2	20	p12.1	ENSG00000172264	liver cancer
MAGEC1	X	q27.2	ENSG00000155495	liver cancer
MAP1B	5	q13.2	ENSG00000131711	liver cancer
MAP2	2	q34	ENSG00000078018	liver cancer
MAP2K3	17	p11.2	ENSG00000034152	liver cancer
MAP2K4	17	p12	ENSG00000065559	liver cancer
MAP2K7	19	p13.2	ENSG00000076984	liver cancer
MAP3K1	5	q11.2	ENSG00000095015	liver cancer
MAPK4	18	q21.1	ENSG00000141639	liver cancer
MARK4	19	q13.32	ENSG00000007047	liver cancer
MASP2	1	p36.22	ENSG00000009724	liver
MAST4	5	q12.3	ENSG00000069020	liver cancer
MAT1A	10	q22.3	ENSG00000151224	liver
MBL2	10	q21.1	ENSG00000165471	liver
MCC	5	q22.2	ENSG00000171444	liver cancer
MCM5	22	q12.3	ENSG00000100297	liver cancer
MCM6	2	q21.3	ENSG00000076003	liver cancer
MCM9	6	q22.31	ENSG00000111877	liver cancer
MDM1	12	q15	ENSG00000111554	liver cancer
MDM2	12	q15	ENSG00000135679	liver cancer
MED12	X	q13.1	ENSG00000184634	liver cancer
MED13L	12	q24.21	ENSG00000123066	liver cancer
MEF2C	5	q14.3	ENSG00000081189	liver cancer
MEN1	11	q13.1	ENSG00000133895	liver cancer
MET	7	q31.2	ENSG00000105976	liver cancer
MIA2	14	q21.1	ENSG00000150527	liver
MLH1	3	p22.2	ENSG00000076242	liver cancer
MLXIPL	7	q11.23	ENSG00000009950	liver
MOGAT1	2	q36.1	ENSG00000124003	liver
MORC3	21	q22.12	ENSG00000159256	liver cancer
MRAS	3	q22.3	ENSG00000158186	liver cancer
MSH2	2	p21	ENSG00000095002	liver cancer
MSH3	5	q14.1	ENSG00000113318	liver cancer
MSH4	1	p31.1	ENSG00000057468	liver cancer
MSH6	2	p16.3	ENSG00000116062	liver cancer
MSL3	X	p22.2	ENSG00000005302	liver cancer
MST1	3	p21.31	ENSG00000173531	liver
MST1P2	1	p36.13	ENSG00000186301	liver
MT1G	16	q13	ENSG00000125144	liver
MT1M	16	q13	ENSG00000205364	liver
MTAP	9	p21.3	ENSG00000099810	liver cancer
MTHFS	15	q25.1	ENSG00000136371	liver
MTOR	1	p36.22	ENSG00000198793	liver cancer
MTTP	4	q23	ENSG00000138823	liver
MUC1	1	q22	ENSG00000185499	liver cancer
MUC12	7	q22.1	ENSG00000205277	liver cancer
MUC4	3	q29	ENSG00000145113	liver cancer
MUC6	11	p15.5	ENSG00000184956	liver cancer
MUL1	1	p36.12	ENSG00000090432	liver cancer
MYC	8	q24.21	ENSG00000136997	liver cancer
MYEOV	11	q13.3	ENSG00000172927	liver cancer
MYOM2	8	p23.3	ENSG00000036448	liver cancer
NAGS	17	q21.31	ENSG00000161653	liver
NASP	1	p34.1	ENSG00000132780	liver cancer
NAT2	8	p22	ENSG00000156006	liver
NAV3	12	q21.2	ENSG00000067798	liver cancer
NBEA	13	q13.3	ENSG00000172915	liver cancer
NBEAL2	3	p21.31	ENSG00000160796	liver cancer
NCK2	2	q12.2	ENSG00000071051	liver cancer
NCOA2	8	q13.3	ENSG00000140396	liver cancer
NCOA3	20	q13.12	ENSG00000124151	liver cancer
NCOR1	17	p11.2	ENSG00000141027	liver cancer
NCOR2	12	q24.31	ENSG00000196498	liver cancer
NDC80	18	p11.32	ENSG00000080986	liver cancer
NEK4	3	p21.1	ENSG00000114904	liver cancer
NF1	17	q11.2	ENSG00000196712	liver cancer
NFATC4	14	q12	ENSG00000100968	liver cancer
NFE2L2	2	q31.2	ENSG00000116044	liver cancer
NFKB1	4	q24	ENSG00000109320	liver cancer
NFKB2	10	q24.32	ENSG00000077150	liver cancer
NKX2-1	14	q13.3	ENSG00000136352	liver cancer
NLRP1	17	p13.2	ENSG00000091592	liver cancer
NNMT	11	q23.2	ENSG00000166741	liver
NOTCH1	9	q34.3	ENSG00000148400	liver cancer
NOTCH2	1	p12	ENSG00000134250	liver cancer
NOTCH4	6	p21.32	ENSG00000204301	liver cancer
NPBWR1	8	q11.23	ENSG00000288611	liver
NPC1L1	7	p13	ENSG00000015520	liver
NR0B2	1	p36.11	ENSG00000131910	liver
NR1H4	12	q23.1	ENSG00000012504	liver
NR1I2	3	q13.33	ENSG00000144852	liver
NR1I3	1	q23.3	ENSG00000143257	liver
NR2F1	5	q15	ENSG00000175745	liver cancer
NRAS	1	p13.2	ENSG00000213281	liver cancer
NSD1	5	q35.3	ENSG00000165671	liver cancer
NSMCE2	8	q24.13	ENSG00000156831	liver cancer
NTRK3	15	q25.3	ENSG00000140538	liver cancer
NUP205	7	q33	ENSG00000155561	liver cancer
NUP214	9	q34.13	ENSG00000126883	liver cancer
NUP98	11	p15.4	ENSG00000110713	liver cancer
ODF2	9	q34.11	ENSG00000136811	liver cancer
OGT	X	q13.1	ENSG00000147162	liver cancer
OIT3	10	q22.1	ENSG00000138315	liver
OR10Z1	1	q23.1	ENSG00000198967	liver cancer
ORM1	9	q32	ENSG00000229314	liver
ORM2	9	q32	ENSG00000228278	liver
OSGIN1	16	q23.3	ENSG00000140961	liver
OTC	X	p11.4	ENSG00000036473	liver
OTOP1	4	p16.3	ENSG00000163982	liver cancer
OXT	20	p13	ENSG00000101405	liver
P4HTM	3	p21.31	ENSG00000178467	liver cancer
PAF1	19	q13.2	ENSG00000006712	liver cancer
PAH	12	q23.2	ENSG00000171759	liver
PAK1	11	q14.1	ENSG00000149269	liver cancer
PALB2	16	p12.2	ENSG00000083093	liver cancer
PAPSS2	10	q23.2	ENSG00000198682	liver cancer
PBLD	10	q21.3	ENSG00000108187	liver
PBRM1	3	p21.1	ENSG00000163939	liver cancer
PBX1	1	q23.3	ENSG00000185630	liver cancer
PBX4	19	p13.11	ENSG00000105717	liver cancer
PC	11	q13.2	ENSG00000173599	liver
PCDH10	4	q28.3	ENSG00000138650	liver cancer
PCDH7	4	p15.1	ENSG00000169851	liver cancer
PCDHA12	5	q31.3	ENSG00000251664	liver cancer
PCDHA13	5	q31.3	ENSG00000239389	liver cancer
PCDHAC2	5	q31.3	ENSG00000243232	liver cancer
PCF11	11	q14.1	ENSG00000165494	liver cancer
PCK1	20	q13.31	ENSG00000124253	liver
PCK2	14	q11.2	ENSG00000100889	liver
PCLO	7	q21.11	ENSG00000186472	liver cancer
PCMTD1	8	q11.23	ENSG00000168300	liver cancer
PCSK5	9	q21.13	ENSG00000099139	liver cancer
PCSK6	15	q26.3	ENSG00000140479	liver
PCSK9	1	p32.3	ENSG00000169174	liver
PDE4DIP	1	q21.2	ENSG00000178104	liver cancer
PDGFA	7	p22.3	ENSG00000197461	liver cancer
PDGFRB	5	q32	ENSG00000113721	liver cancer
PEG3	19	q13.43	ENSG00000198300	liver cancer
PELP1	17	p13.2	ENSG00000141456	liver cancer
PER3	1	p36.23	ENSG00000049246	liver cancer
PIGR	1	q32.1	ENSG00000162896	liver cancer
PIK3C2A	11	p15.1	ENSG00000011405	liver cancer
PIK3C2G	12	p12.3	ENSG00000139144	liver cancer
PIK3CA	3	q26.32	ENSG00000121879	liver cancer
PIK3R1	5	q13.1	ENSG00000145675	liver cancer
PIK3R3	1	p34.1	ENSG00000117461	liver cancer
PIPOX	17	q11.2	ENSG00000179761	liver
PKD1L3	16	q22.2	ENSG00000277481	liver
PKLR	1	q22	ENSG00000143627	liver
PLA2G12B	10	q22.1	ENSG00000138308	liver
PLCD1	3	p22.2	ENSG00000187091	liver cancer
PLCE1	10	q23.33	ENSG00000138193	liver cancer
PLEKHA5	12	p12.3	ENSG00000052126	liver cancer
PLEKHG1	6	q25.1	ENSG00000120278	liver cancer
PLG	6	q26	ENSG00000122194	liver
PMEPA1	20	q13.31	ENSG00000124225	liver cancer
PML	15	q24.1	ENSG00000140464	liver cancer
PMS1	2	q32.2	ENSG00000064933	liver cancer
PNPLA3	22	q13.31	ENSG00000100344	liver
PNRC2	1	p36.11	ENSG00000189266	liver cancer
POLD3	11	q13.4	ENSG00000077514	liver cancer
POLE	12	q24.33	ENSG00000177084	liver cancer
PON1	7	q21.3	ENSG00000005421	liver
PON3	7	q21.3	ENSG00000105852	liver
PPFIA4	1	q32.1	ENSG00000143847	liver cancer
PPP1R12A	12	q21.31	ENSG00000058272	liver cancer
PPP2R1B	11	q23.1	ENSG00000137713	liver
PRDM11	11	p11.2	ENSG00000019485	liver cancer
PREX2	8	q13.2	ENSG00000046889	liver cancer
PRG4	1	q31.1	ENSG00000116690	liver
PRKACA	19	p13.12	ENSG00000072062	liver cancer
PRKDC	8	q11.21	ENSG00000253729	liver cancer
PROC	2	q14.3	ENSG00000115718	liver
PRODH2	19	q13.12	ENSG00000250799	liver
PROX1	1	q32.3	ENSG00000117707	liver
PSIP1	9	p22.3	ENSG00000164985	liver cancer
PTEN	10	q23.31	ENSG00000171862	liver cancer
PTPN11	12	q24.13	ENSG00000179295	liver cancer
PTPN3	9	q31.3	ENSG00000070159	liver cancer
PTPRB	12	q15	ENSG00000127329	liver cancer
PTPRD	9	p23	ENSG00000153707	liver cancer
PTPRN2	7	q36.3	ENSG00000155093	liver cancer
PTPRQ	12	q21.31	ENSG00000139304	liver cancer
PTPRT	20	q13.11	ENSG00000196090	liver cancer
PXDN	2	p25.3	ENSG00000130508	liver cancer
PZP	12	p13.31	ENSG00000126838	liver
RADIL	7	p22.1	ENSG00000157927	liver cancer
RARG	12	q13.13	ENSG00000172819	liver cancer
RASA1	5	q14.3	ENSG00000145715	liver cancer
RASGRF2	5	q14.1	ENSG00000113319	liver cancer
RB1	13	q14.2	ENSG00000139687	liver cancer
RBL1	20	q11.23	ENSG00000080839	liver cancer
RBP4	10	q23.33	ENSG00000138207	liver
RDH16	12	q13.3	ENSG00000139547	liver
RECQL	12	p12.1	ENSG00000004700	liver cancer
REST	4	q12	ENSG00000084093	liver cancer
RET	10	q11.21	ENSG00000165731	liver cancer
RGS7	1	q43	ENSG00000182901	liver cancer
RHBDF1	16	p13.3	ENSG00000007384	liver cancer
RIMS1	6	q13	ENSG00000079841	liver cancer
RNF43	17	q22	ENSG00000108375	liver cancer
ROBO1	3	p12.3	ENSG00000169855	liver cancer
ROBO2	3	p12.3	ENSG00000185008	liver cancer
ROBO3	11	q24.2	ENSG00000154134	liver cancer
ROR2	9	q22.31	ENSG00000169071	liver cancer
ROS1	6	q22.1	ENSG00000047936	liver cancer
RP1L1	8	p23.1	ENSG00000183638	liver cancer
RPAP1	15	q15.1	ENSG00000103932	liver cancer
RPL22	1	p36.31	ENSG00000116251	liver cancer
RPLP0	12	q24.23	ENSG00000089157	liver cancer
RPS6KA3	X	p22.12	ENSG00000177189	liver cancer
RPS6KA4	11	q13.1	ENSG00000162302	liver cancer
RPS6KA6	X	q21.1	ENSG00000072133	liver cancer
RPTOR	17	q25.3	ENSG00000141564	liver cancer
RTP3	3	p21.31	ENSG00000163825	liver
SAA1	11	p15.1	ENSG00000173432	liver
SAA2	11	p15.1	ENSG00000134339	liver
SACS	13	q12.12	ENSG00000151835	liver cancer
SARDH	9	q34.2	ENSG00000123453	liver
SBNO1	12	q24.31	ENSG00000139697	liver cancer
SCN5A	3	p22.2	ENSG00000183873	liver cancer
SDK2	17	q25.1	ENSG00000069188	liver cancer
SDS	12	q24.13	ENSG00000135094	liver
SEC14L3	22	q12.2	ENSG00000100012	liver
SEC14L4	22	q12.2	ENSG00000133488	liver
SEC16B	1	q25.2	ENSG00000120341	liver
SELPLG	12	q24.11	ENSG00000110876	liver cancer
SEMA6D	15	q21.1	ENSG00000137872	liver cancer
SERPINA1	14	q32.13	ENSG00000197249	liver
SERPINA10	14	q32.13	ENSG00000140093	liver
SERPINA11	14	q32.13	ENSG00000186910	liver
SERPINA3	14	q32.13	ENSG00000196136	liver
SERPINA6	14	q32.13	ENSG00000170099	liver
SERPINA7	X	q22.3	ENSG00000123561	liver
SERPINC1	1	q25.1	ENSG00000117601	liver
SERPIND1	22	q11.21	ENSG00000099937	liver
SERPINF2	17	p13.3	ENSG00000167711	liver
SETD2	3	p21.31	ENSG00000181555	liver cancer
SETDB1	1	q21.3	ENSG00000143379	liver cancer
SF3B1	2	q33.1	ENSG00000115524	liver cancer
SGK2	20	q13.12	ENSG00000101049	liver
SHMT1	17	p11.2	ENSG00000176974	liver
SIRT6	19	p13.3	ENSG00000077463	liver cancer
SLC10A1	14	q24.1	ENSG00000100652	liver
SLC13A5	17	p13.1	ENSG00000141485	liver
SLC16A13	17	p13.1	ENSG00000174327	liver
SLC17A2	6	p22.2	ENSG00000112337	liver
SLC17A9	20	q13.33	ENSG00000101194	liver
SLC22A1	6	q25.3	ENSG00000175003	liver
SLC22A10	11	q12.3	ENSG00000184999	liver
SLC22A23	6	p25.2	ENSG00000137266	liver cancer
SLC22A25	11	q12.3	ENSG00000196600	liver
SLC22A7	6	p21.1	ENSG00000137204	liver
SLC22A9	11	q12.3	ENSG00000149742	liver
SLC23A1	5	q31.2	ENSG00000170482	liver
SLC25A15	13	q14.11	ENSG00000102743	liver
SLC27A2	15	q21.2	ENSG00000140284	liver
SLC27A5	19	q13.43	ENSG00000083807	liver
SLC28A1	15	q25.3	ENSG00000156222	liver
SLC2A2	3	q26.2	ENSG00000163581	liver
SLC30A10	1	q41	ENSG00000196660	liver
SLC38A3	3	p21.31	ENSG00000188338	liver
SLC38A4	12	q13.11	ENSG00000139209	liver
SLC39A14	8	p21.3	ENSG00000104635	liver
SLC5A5	19	p13.11	ENSG00000105641	liver cancer
SLC7A2	8	p22	ENSG00000003989	liver
SLCO1B1	12	p12.1	ENSG00000134538	liver
SLCO1B3	12	p12.2	ENSG00000111700	liver
SLIT2	4	p15.31	ENSG00000145147	liver cancer
SLIT3	5	q35.1	ENSG00000184347	liver cancer
SLTM	15	q22.1	ENSG00000137776	liver cancer
SLX4	16	p13.3	ENSG00000188827	liver cancer
SMAD4	18	q21.2	ENSG00000141646	liver cancer
SMARCA2	9	p24.3	ENSG00000080503	liver cancer
SMARCA4	19	p13.2	ENSG00000127616	liver cancer
SMARCB1	22	q11.23	ENSG00000099956	liver cancer
SMC3	10	q25.2	ENSG00000108055	liver cancer
SMC6	2	p24.2	ENSG00000163029	liver cancer
SMCHD1	18	p11.32	ENSG00000101596	liver cancer
SMG1	16	p12.3	ENSG00000157106	liver cancer
SMPD1	11	p15.4	ENSG00000166311	liver cancer
SOX9	17	q24.3	ENSG00000125398	liver cancer
SPEG	2	q35	ENSG00000072195	liver cancer
SPHKAP	2	q36.3	ENSG00000153820	liver cancer
SPOP	17	q21.33	ENSG00000121067	liver cancer
SPP2	2	q37.1	ENSG00000072080	liver
SPTA1	1	q23.1	ENSG00000163554	liver cancer
SPTB	14	q23.3	ENSG00000070182	liver cancer
SRC	20	q11.23	ENSG00000197122	liver cancer
SRCAP	16	p11.2	ENSG00000080603	liver cancer
SRD5A2	2	p23.1	ENSG00000277893	liver
SRPK1	6	p21.31	ENSG00000096063	liver cancer
SRPK2	7	q22.3	ENSG00000135250	liver cancer
ST14	11	q24.3	ENSG00000149418	liver cancer
ST6GAL1	3	q27.3	ENSG00000073849	liver
STAC3	12	q13.3	ENSG00000185482	liver cancer
STARD10	11	q13.4	ENSG00000214530	liver
STAT3	17	q21.2	ENSG00000168610	liver cancer
STEAP3	2	q14.2	ENSG00000115107	liver
STK11	19	p13.3	ENSG00000118046	liver cancer
STK4	20	q13.12	ENSG00000101109	liver cancer
SULT2A1	19	q13.33	ENSG00000105398	liver
SUPT6H	17	q11.2	ENSG00000109111	liver cancer
SYT1	12	q21.2	ENSG00000067715	liver cancer
TACC1	8	p11.22	ENSG00000147526	liver cancer
TAF1L	9	p21.1	ENSG00000122728	liver cancer
TAF4B	18	q11.2	ENSG00000141384	liver cancer
TAL1	1	p33	ENSG00000162367	liver cancer
TAT	16	q22.2	ENSG00000198650	liver
TBL1XR1	3	q26.32	ENSG00000177565	liver cancer
TBX2	17	q23.2	ENSG00000121068	liver cancer
TCF7L1	2	p11.2	ENSG00000152284	liver cancer
TCF7L2	10	q25.2	ENSG00000148737	liver cancer
TECTB	10	q25.2	ENSG00000119913	liver
TENM1	X	q25	ENSG00000009694	liver cancer
TENM2	5	q34	ENSG00000145934	liver cancer
TERT	5	p15.33	ENSG00000164362	liver cancer
TET1	10	q21.3	ENSG00000138336	liver cancer
TET2	4	q24	ENSG00000168769	liver cancer
TET3	2	p13.1	ENSG00000187605	liver cancer
TF	3	q22.1	ENSG00000091513	liver
TFR2	7	q22.1	ENSG00000106327	liver
TGFB1	19	q13.2	ENSG00000105329	liver cancer
TGFBR2	3	p24.1	ENSG00000163513	liver cancer
THBS2	6	q27	ENSG00000186340	liver cancer
THBS3	1	q22	ENSG00000169231	liver cancer
THPO	3	q27.1	ENSG00000090534	liver
THRAP3	1	p34.3	ENSG00000054118	liver cancer
THRSP	11	q14.1	ENSG00000151365	liver
TIMP3	22	q12.3	ENSG00000100234	liver cancer
TLE4	9	q21.31	ENSG00000106829	liver cancer
TM4SF5	17	p13.2	ENSG00000142484	liver
TM6SF2	19	p13.11	ENSG00000213996	liver
TMEM105	17	q25.3	ENSG00000185332	liver
TMEM170A	16	q23.1	ENSG00000166822	liver cancer
TMEM176A	7	q36.1	ENSG00000002933	liver
TMEM176B	7	q36.1	ENSG00000106565	liver
TMEM51	1	p36.21	ENSG00000171729	liver cancer
TMEM82	1	p36.21	ENSG00000162460	liver
TMPRSS6	22	q12.3	ENSG00000187045	liver
TNFRSF1A	12	p13.31	ENSG00000067182	liver cancer
TNFSF14	19	p13.3	ENSG00000125735	liver
TNN	1	q25.1	ENSG00000120332	liver cancer
TNRC6B	22	q13.1	ENSG00000100354	liver cancer
TONSL	8	q24.3	ENSG00000160949	liver cancer
TP53	17	p13.1	ENSG00000141510	liver cancer
TP73	1	p36.32	ENSG00000078900	liver cancer
TPCN2	11	q13.3	ENSG00000162341	liver cancer
TPR	1	q31.1	ENSG00000047410	liver cancer
TRIM56	7	q22.1	ENSG00000169871	liver cancer
TRIM58	1	q44	ENSG00000162722	liver cancer
TRPM8	2	q37.1	ENSG00000144481	liver
TSC1	9	q34.13	ENSG00000165699	liver cancer
TSC2	16	p13.3	ENSG00000103197	liver cancer
TST	22	q12.3	ENSG00000128311	liver
TTC28	22	q12.1	ENSG00000100154	liver cancer
TTC36	11	q23.3	ENSG00000172425	liver
TTLL2	6	q27	ENSG00000120440	liver cancer
TTPA	8	q12.3	ENSG00000137561	liver
TTR	18	q12.1	ENSG00000118271	liver
UBR3	2	q31.1	ENSG00000144357	liver cancer
UGT1A1	2	q37.1	ENSG00000241635	liver
UGT1A4	2	q37.1	ENSG00000244474	liver
UGT2B10	4	q13.2	ENSG00000109181	liver
UGT2B11	4	q13.2	ENSG00000213759	liver
UGT2B15	4	q13.2	ENSG00000196620	liver
UGT2B4	4	q13.3	ENSG00000156096	liver
UNC13A	19	p13.11	ENSG00000130477	liver cancer
UNC5C	4	q22.3	ENSG00000182168	liver cancer
UNC5CL	6	p21.1	ENSG00000124602	liver
UPB1	22	q11.23	ENSG00000100024	liver
UROC1	3	q21.3	ENSG00000159650	liver
USP24	1	p32.3	ENSG00000162402	liver cancer
USP25	21	q21.1	ENSG00000155313	liver cancer
USP34	2	p15	ENSG00000115464	liver cancer
USP7	16	p13.2	ENSG00000187555	liver cancer
VAV3	1	p13.3	ENSG00000134215	liver cancer
VCAN	5	q14.2	ENSG00000038427	liver cancer
VCX	X	p22.31	ENSG00000182583	liver cancer
VEZT	12	q22	ENSG00000028203	liver cancer
VPS13A	9	q21.2	ENSG00000197969	liver cancer
VPS13B	8	q22.2	ENSG00000132549	liver cancer
WDFY4	10	q11.23	ENSG00000128815	liver cancer
WDTC1	1	p36.11	ENSG00000142784	liver cancer
WIF1	12	q14.3	ENSG00000156076	liver cancer
WNT10B	12	q13.12	ENSG00000169884	liver cancer
WNT3A	1	q42.13	ENSG00000154342	liver cancer
WNT5B	12	p13.33	ENSG00000111186	liver cancer
WRAP53	17	p13.1	ENSG00000141499	liver cancer
WRN	8	p12	ENSG00000165392	liver cancer
WT1	11	p13	ENSG00000184937	liver cancer
WWP1	8	q21.3	ENSG00000123124	liver cancer
XDH	2	p23.1	ENSG00000158125	liver
XRCC5	2	q35	ENSG00000079246	liver cancer
XYLB	3	p22.2	ENSG00000093217	liver
ZEB2	2	q22.3	ENSG00000169554	liver cancer
ZFHX3	16	q22.3	ENSG00000140836	liver cancer
ZFHX4	8	q21.13	ENSG00000091656	liver cancer
ZFPM2	8	q22.3	ENSG00000169946	liver cancer
ZIC3	X	q26.3	ENSG00000156925	liver cancer
ZNF226	19	q13.31	ENSG00000167380	liver cancer
ZNF292	6	q14.3	ENSG00000188994	liver cancer
ZNF318	6	p21.1	ENSG00000171467	liver cancer
ZNF415	19	q13.42	ENSG00000170954	liver cancer
ZNF469	16	q24.2	ENSG00000225614	liver cancer
ZNF521	18	q11.2	ENSG00000198795	liver cancer
ZNF638	2	p13.3	ENSG00000075292	liver cancer
ZNF90	19	p12	ENSG00000213988	liver cancer
ZNRF3	22	q12.1	ENSG00000183579	liver cancer
