# Supplementary material for: Characterization of tumor evolution by functional clonality and phylogenetics in hepatocellular carcinoma
Source: Commun Biol. 2024 Mar 29;7:383. doi: 10.1038/s42003-024-06040-9 (PMC11245610; doi:10.1038/s42003-024-06040-9)
Supplement: Supplementary file 5 — Supplementary Data 2 [file 42003_2024_6040_MOESM5_ESM.xlsx]

## Sheet: Sheet1
Signatures	TCGA-LIHC	TIGER-LC	NCI-MONGOLIA
SBS1	0.4704	0.5965	0.7589
SBS2	1	1	1
SBS3	0.5493	1	0.3369
SBS4	0.4076	1	0.7403
SBS5	0.323	1	0.9797
SBS6	0.1609	0.802	0.7524
SBS7a	0.2788	1	1
SBS7b	0.6826	1	0.4562
SBS7c	1	1	0.2486
SBS7d	1	1	1
SBS8	0.6505	1	0.0187
SBS9	1	1	1
SBS10a	1	0.3925	0.2491
SBS10b	1	1	0.002
SBS10c	1	1	0.2526
SBS10d	1	1	1
SBS11	0.593	1	1
SBS12	0.7977	1	1
SBS13	1	1	0.8088
SBS14	1	0.8721	0.0644
SBS15	0.0015	0.4514	0.0301
SBS16	0.7492	1	0.5003
SBS17a	1	1	1
SBS17b	1	1	1
SBS18	0.3286	1	0.0714
SBS19	1	1	1
SBS20	0.3802	0.9783	0.2579
SBS21	0.8109	1	0.2565
SBS22	0.4414	0.4857	0.0778
SBS23	0.5133	1	1
SBS24	0.0032	0.9035	0.56
SBS25	0.3431	1	0.1058
SBS26	0.0327	0.2879	0.4607
SBS27	1	1	1
SBS28	1	1	0.6075
SBS29	0.0449	1	0.1106
SBS30	0.0015	1	0.8079
SBS31	0.7491	1	0.7464
SBS32	0.7947	1	1
SBS33	1	1	0.8087
SBS34	1	1	1
SBS35	0.0542	1	0.0333
SBS36	1	0.0332	1
SBS37	0.605	1	1
SBS38	1	1	0.258
SBS39	0.9635	1	0.423
SBS40	1	1	0.0471
SBS41	1	1	0.2488
SBS42	0.1139	0.4586	0.0878
SBS43	0.9045	1	0.249
SBS44	1	1	0.2621
SBS45	0.1333	1	1
SBS46	0.0019	1	0.1346
SBS47	1	1	1
SBS48	1	1	1
SBS49	0.8767	1	0.248
SBS50	0.0482	1	0.712
SBS51	0.0786	1	0.4524
SBS52	1	1	1
SBS53	1	1	1
SBS54	0.1719	1	0.5711
SBS55	1	1	0.249
SBS56	1	1	1
SBS57	1	1	0.2569
SBS58	1	1	1
SBS59	0.351	0.8511	0.0036
SBS60	0.6302	1	1
SBS84	1	1	0.7155
SBS85	1	1	1
SBS86	0.7919	1	0.6814
SBS87	0.1236	1	0.0443
SBS88	1	1	1
SBS89	0.3027	1	0.4569
SBS90	1	1	1
SBS91	1	1	0.2495
SBS92	0.9241	1	1
SBS93	1	1	1
SBS94	0.195	1	0.8088
